# Supplementary material for: Plasmodium falciparum infection rates for some Anopheles spp. from Guinea-Bissau, West Africa
Source: F1000Res. 2014 Nov 5;3:243. Originally published 2014 Oct 14. [Version 2] doi: 10.12688/f1000research.5485.2 (PMC4215749; doi:10.12688/f1000research.5485.2)
Supplement: ELISA results identifying Plasmodium falciparum infection status in Anopheles spp. collected in Guinea-Bissau — Mosquitoes were collected at eight different sites in Guinea-Bissau between October and November 2009. All mosquitoes were collected indoors except at Ponta Anabaca which were collected outdoors. See associated article for methods. [file f1000research-3-6015-s0000.tgz]

Archive with 1 entries (1 files):
- Copy_of_Raw_data.xlsx
